# Supplementary material for: The data set describing cognitive performance after varenicline administration in a 3-choice serial reaction time task in rats
Source: Data Brief. 2017 Mar 3;11:507–9. doi: 10.1016/j.dib.2017.02.050 (PMC5349458; doi:10.1016/j.dib.2017.02.050)
Supplement: Supplementary file 2 — Supplementary material [file mmc2.xls]

## Sheet: Varenicline
	accuracy					omission					premature-response					correct response latency
		Varenicline (mg/kg,s.c.)					Varenicline (mg/kg,s.c.)					Varenicline (mg/kg,s.c.)					Varenicline (mg/kg,s.c.)
Rat No.	Vehicle	0.0075	0.075	0.75		Vehicle	0.0075	0.075	0.75		Vehicle	0.0075	0.075	0.75		Vehicle	0.0075	0.075	0.75
1	78.2051	73.6842	80.6818	83.6957		22	24	12	8		39	25	52	77		0.91	0.68	0.52	0.52
2	81.1111	77.6471	89.8876	85.5556		10	15	11	10		39	49	50	88		0.75	0.61	0.56	0.5
3	79.7101	84.3373	83.5443	72.1519		31	17	21	21		28	17	51	143		0.67	0.69	0.72	0.78
4	62.3188	75.2688	78.8889	84.7059		31	7	10	15		14	47	40	41		1.6	0.79	0.56	0.65
5	69.6629	52.0833	60.6383	57.7778		11	4	6	10		47	59	90	119		1.46	1.16	1.32	1.17
6	75.2809	79.1209	81.9149	72.2222		11	9	6	10		51	57	73	73		0.61	0.72	0.61	0.84
7	67.8161	67.7778	74.2268	77.0115		13	10	3	13		43	39	104	167		1.16	0.92	0.64	0.78
8	80.6452	78.6517	71.5909	81.9149		7	11	12	6		22	15	42	74		0.84	0.83	0.72	0.51

## Sheet: Varenicline (2)
	perseverative response					time-out					reward latency
		Varenicline (mg/kg,s.c.)					Varenicline (mg/kg,s.c.)					Varenicline (mg/kg,s.c.)
Rat No.	Vehicle	0.0075	0.075	0.75		Vehicle	0.0075	0.075	0.75		Vehicle	0.0075	0.075	0.75
1	1	0	2	2		21	21	21	24		1.65	1.6	1.6	1.93
2	2	2	2	0		9	14	6	9		1.41	1.36	1.22	1.14
3	2	1	3	6		17	9	21	30		1.65	1.36	0.97	1.63
4	1	1	2	1		16	20	15	12		1.66	1.35	1.45	1.4
5	6	4	0	4		26	13	22	13		1.75	1.68	1.77	1.41
6	10	4	10	6		16	20	22	11		1.78	1.78	1.68	1.5
7	3	4	5	1		41	18	24	24		1.33	1.22	1.74	1.39
8	9	4	11	4		9	14	13	9		1.45	1.52	1.35	1.27
