# Supplementary material for: The data set describing cognitive performance after varenicline administration in a 3-choice serial reaction time task in rats
Source: Data Brief. 2017 Mar 3;11:507–9. doi: 10.1016/j.dib.2017.02.050 (PMC5349458; doi:10.1016/j.dib.2017.02.050)
Supplement: Supplementary file 3 — Supplementary material [file mmc3.xls]

## Sheet: Varenicline
	Varenciline (0.075mg/kg, s.c.)		DHbE (6 ug/side)
	accuracy					omission					premature-response					correct response latency
	Saline	Varenicline	Varenicline	Saline		Saline	Varenicline	Varenicline	Saline		Saline	Varenicline	Varenicline	Saline		Saline	Varenicline	Varenicline	Saline
Rat No.	PBS	PBS	DHbE	DHbE		PBS	PBS	DHbE	DHbE		PBS	PBS	DHbE	DHbE		PBS	PBS	DHbE	DHbE
9	79.5699	68.2353	70.3704	78.4091		7	15	19	12		24	26	19	45		0.83	0.79	0.72	1.17
10	84.6154	82.7957	90.1099	89.1304		9	7	9	8		52	89	52	34		0.74	0.46	0.49	0.52
11	81.6327	68.0412	77.8947	84.9462		2	3	5	7		79	171	63	88		0.71	0.77	0.62	0.54
12	86.9565	84.3373	86.25	83.5165		8	17	20	9		15	18	18	15		0.75	0.75	0.73	0.81
13	84.7826	83.8384	87.0968	77.5281		8	1	7	11		41	75	38	50		0.9	0.66	0.69	0.72
14	81.8182	80.2083	82.6531	90.1099		12	4	2	9		60	69	41	45		0.47	0.43	0.46	0.41
15	91.7526	94.7368	94.6237	91.3043		3	5	7	8		7	18	17	10		0.44	0.39	0.62	0.51
16	92.4051	82.2222	87.5	90.2439		21	10	12	18		32	90	50	41		0.91	0.85	0.51	0.76

## Sheet: Varenicline (2)
	perseverative response					time-out					reward latency
	Saline	Varenicline	Varenicline	Saline		Saline	Varenicline	Varenicline	Saline		Saline	Varenicline	Varenicline	Saline
Rat No.	PBS	PBS	DHbE	DHbE		PBS	PBS	DHbE	DHbE		PBS	PBS	DHbE	DHbE
9	2	4	4	1		40	44	52	35		2.99	3.28	3.28	3.91
10	7	2	1	5		40	28	22	21		1.96	1.77	1.96	1.89
11	8	2	4	3		43	58	39	32		1.76	2.07	1.65	1.87
12	3	3	2	3		18	20	27	23		1.64	1.89	1.95	1.67
13	13	9	8	10		43	46	33	40		1.8	1.7	1.75	1.91
14	3	1	5	5		41	37	33	29		2.67	2.61	2.61	2.63
15	2	7	8	3		13	14	18	25		1.58	1.36	1.78	1.56
16	8	5	0	4		22	33	19	21		2.98	2.68	2.43	2.93
