# Supplementary material for: The data set describing cognitive performance after varenicline administration in a 3-choice serial reaction time task in rats
Source: Data Brief. 2017 Mar 3;11:507–9. doi: 10.1016/j.dib.2017.02.050 (PMC5349458; doi:10.1016/j.dib.2017.02.050)
Supplement: Supplementary file 4 — Supplementary material [file mmc4.xls]

## Sheet: Varenicline
	nic0.2: nicotine 0.2 mg/kg, s.c.			var: varenicline 0.0075-0.75 mg/kg, s.c.
	accuracy						omission						premature-response							correct response latency
Rat No.	saline	nic0.2	nic0.2-var0.0075	nic0.2-var0.075	nic0.2-var0.75		saline	nic0.2	nic0.2-var0.0075	nic0.2-var0.075	nic0.2-var0.75		saline	nic0.2	nic0.2-var0.0075	nic0.2-var0.075	nic0.2-var0.75			saline	nic0.2	nic0.2-var0.0075	nic0.2-var0.075	nic0.2-var0.75
18	78.2051	90.5263	80	76.087	84.4156		22	5	10	8	23		39	56	56	125	36			0.91	0.53	0.5	0.43	0.58
19	81.1111	90.4255	88.5417	88.5417	86.8687		10	6	4	4	1		39	51	69	64	57			0.75	0.45	0.5	0.48	0.4
20	79.7101	80	83.6735	80.2083	82.2917		31	10	2	4	4		28	65	114	93	110			0.67	0.49	0.5	0.57	0.5
21	62.3188	77.6596	51.7241	85.567	83.6957		31	6	42	3	8		14	25	62	37	104			1.6	0.61	1.16	0.43	0.64
22	84.5361	89.899	93.8776	89.7959	79.798		3	1	2	2	1		42	36	38	57	78			0.38	0.3	0.34	0.34	0.35
23	76.1364	82.1053	75.5102	84.8485	77.4194		12	5	2	1	7		59	83	133	62	30			0.61	0.52	0.6	0.53	0.66
24	90.2174	94.8454	94.7368	89.4737	95		8	3	5	5	0		25	20	15	35	49			0.67	0.39	0.4	0.41	0.38
25	91.7526	87.5	91.9192	91.7526	86.0215		3	4	1	3	7		28	29	36	42	109			0.3	0.42	0.33	0.32	0.24
26	93.9024	70.2381	83.7209	78.1609	89.1304		18	16	14	13	8		23	34	32	95	91			0.86	0.82	0.73	0.76	0.52
27	96.9697	90.9091	86	89.899	92		1	1	0	1	0		26	86	76	54	64			0.43	0.44	0.38	0.38	0.31
28	90.7216	84.8485	78.9474	81.0526	87.3684		3	1	5	5	5		26	84	67	62	107			0.61	0.47	0.53	0.63	0.48
29	79.3814	87.8788	72.1649	76.2887	69.7917		3	1	3	3	4		40	44	119	118	181			0.53	0.59	0.43	0.44	0.6
30	74.1935	70.9677	81.8182	78.5714	70.6522		7	7	1	2	8		59	103	109	92	181			0.66	0.7	0.56	0.71	0.5
31	78.9474	85.8696	83	80	78.7879		5	8	0	5	1		62	106	66	77	122			0.69	0.52	0.63	0.66	0.67
32	93.8144	94.9495	92	95.9184	91.9192		3	1	0	2	1		10	25	40	15	17			0.38	0.52	0.42	0.46	0.35

## Sheet: Varenicline (2)
	perseverative response						time-out						reward latency
Rat No.	saline	nic0.2	nic0.2-var0.0075	nic0.2-var0.075	nic0.2-var0.75		saline	nic0.2	nic0.2-var0.0075	nic0.2-var0.075	nic0.2-var0.75		saline	nic0.2	nic0.2-var0.0075	nic0.2-var0.075	nic0.2-var0.75
18	1	5	5	2	5		21	3	15	13	7		1.65	1.81	1.69	1.64	1.4
19	2	6	7	6	4		9	7	12	17	2		1.41	1.16	1.11	1.24	1.23
20	2	7	3	5	3		17	13	13	21	13		1.65	1.25	1.28	1.05	1.19
21	1	1	0	3	1		16	11	12	7	17		1.66	1.43	1.55	1.47	1.24
22	1	5	2	2	2		27	16	12	19	33		1.55	1.5	1.43	1.46	1.57
23	6	5	1	2	5		8	7	6	13	12		1.71	1.92	1.6	1.2	1.53
24	14	10	13	7	12		7	5	5	10	7		1.19	1.54	1.43	1.15	1.28
25	6	3	4	3	3		4	7	2	3	6		1.58	1.72	1.42	1.39	1.65
26	6	5	9	8	10		5	20	14	12	4		1.45	1.62	1.43	1.49	1.29
27	8	5	1	4	8		3	6	4	6	3		1.38	1.27	1.15	1.17	1.19
28	6	5	5	8	4		4	11	10	11	8		1.27	1.47	1.41	1.39	1.81
29	3	3	1	0	4		12	13	10	13	14		1.3	1.16	1.25	1.19	1.06
30	2	3	2	1	1		16	16	10	16	15		1.2	1.29	1.21	1.17	1.06
31	7	3	7	5	8		9	7	10	10	15		1.48	1.43	1.31	1.19	1.35
32	1	0	0	0	1		1	2	1	4	3		1.47	1.64	1.56	1.58	1.81
