# Supplementary material for: The data set describing cognitive performance after varenicline administration in a 3-choice serial reaction time task in rats
Source: Data Brief. 2017 Mar 3;11:507–9. doi: 10.1016/j.dib.2017.02.050 (PMC5349458; doi:10.1016/j.dib.2017.02.050)
Supplement: Supplementary file 5 — Supplementary material [file mmc5.xls]

## Sheet: Premature response
Premature Response
nicotine pump 9mg/kg/day, salt													varenicline		varenicline	varenicline	varenicline	varenicline	varenicline	varenicline	varenicline
Rat No.	pre-1	pre-2	pre-3		pump-in-1	pump-in-2	pump-in-3	pump-in-4	pump-in-5	pump-in-6	pump-in-7		pump-in-8		pump-out-2	pump-out-3	pump-out-4	pump-out-5	pump-out-6	pump-out-7	pump-out-8
33	37	35	44		55	33	48	34	19	38	43		42		10	8	48	28	27	45	35
34	56	25	46		34	30	22	18	22	38	39		43		28	6	23	19	34	52	45
35	37	39	38		48	8	7	14	14	9	16		9		9	12	30	22	25	33	43
36	20	35	18		1	11	36	6	6	53	16		20		3	1	12	16	8	12	5
37	33	43	36		30	29	39	49	34	28	49		63
38	33	18	27		40	28	33	22	28	30	43		30
39	37	17	30		102	27	26	22	19	34	19		36
40	19	24	14		20	14	11	22	24	28	36		31		33	57	60	45	68	90	60
41	52	57	28		6	8	22	50	47	40	42		32		16	47	72	28	17	35	37
42	61	39	36		49	41	43	47	49	83	54		55		65	73	82	51	53	31	42
43	24	22	29		85	21	10	22	28	28	59		44		30	40	38	26	49	51	53
44	80	115	59		142	81	115	52	18	38	40		28		21	10	10	7	8	17	25
tartrate pump 9mg/kg/day, salt													varenicline
Rat No.	pre-1	pre-2	pre-3		pump-in-1	pump-in-2	pump-in-3	pump-in-4	pump-in-5	pump-in-6	pump-in-7		pump-in-8
45	27	23	15		16	16	17	20	12	44	17		48
46	33	16	36		25	9	10	19	25	31	17		52
47	17	26	20		56	11	20	23	43	48	34		33
48	27	30	23		42	25	27	9	47	28	24		51
49	89	52	48		61	22	43	21	25	39	31		31
50	88	110	54		51	58	45	62	57	52	56		121
51	40	41	51		42	20	29	24	24	38	36		108

## Sheet: omission
Omission
nicotine pump 9mg/kg/day, salt													varenicline		varenicline	varenicline	varenicline	varenicline	varenicline	varenicline	varenicline
Rat No.	pre-1	pre-2	pre-3		pump-in-1	pump-in-2	pump-in-3	pump-in-4	pump-in-5	pump-in-6	pump-in-7		pump-in-8		pump-out-2	pump-out-3	pump-out-4	pump-out-5	pump-out-6	pump-out-7	pump-out-8
33	14	18	12		12	41	8	6	14	4	7		8		9	5	11	5	10	7	5
34	11	5	11		24	25	16	15	21	15	14		9		19	49	24	18	20	14	4
35	21	8	6		8	28	25	50	13	7	16		27		25	56	15	12	8	11	4
36	3	7	2		33	5	5	8	4	8	2		0		9	15	11	4	6	3	3
37	9	5	8		26	11	16	11	7	13	10		3
38	8	4	3		3	6	5	2	9	5	2		5
39	2	5	4		5	6	7	7	4	3	3		2
40	8	11	5		60	53	15	14	10	14	11		10		5	15	9	4	9	17	5
41	7	4	5		62	34	9	5	4	1	0		3		4	0	2	2	1	0	3
42	17	24	11		26	11	31	29	11	15	12		21		15	15	7	1	9	13	7
43	25	25	35		23	36	19	8	18	23	17		20		18	22	9	16	10	28	25
44	11	10	4		3	2	0	4	7	4	2		2		1	0	5	3	3	2	1
tartrate pump 9mg/kg/day, salt													varenicline
Rat No.	pre-1	pre-2	pre-3		pump-in-1	pump-in-2	pump-in-3	pump-in-4	pump-in-5	pump-in-6	pump-in-7		pump-in-8
45	15	14	11		6	9	28	20	10	9	3		11
46	42	39	49		34	38	40	36	38	39	19		16
47	6	9	14		9	15	13	16	9	9	5		5
48	14	17	20		13	12	18	18	11	13	3		2
49	4	2	5		1	8	4	4	3	3	8		0
50	10	12	8		11	9	4	9	9	9	15		6
51	25	21	19		14	17	35	23	11	24	21		11

## Sheet: accuracy
Accuracy
nicotine pump 9mg/kg/day, salt													varenicline		varenicline	varenicline	varenicline	varenicline	varenicline	varenicline	varenicline
Rat No.	pre-1	pre-2	pre-3		pump-in-1	pump-in-2	pump-in-3	pump-in-4	pump-in-5	pump-in-6	pump-in-7		pump-in-8		pump-out-2	pump-out-3	pump-out-4	pump-out-5	pump-out-6	pump-out-7	pump-out-8
33	72.093	75.6098	72.7273		86.3636	76.2712	82.6087	77.6596	74.4186	80.2083	81.7204		91.3043		84.6154	84.2105	86.5169	81.0526	83.3333	78.4946	86.3158
34	78.6517	88.4211	82.0225		73.6842	74.6667	75	83.5294	77.2152	80	80.2326		84.6154		95.0617	70.5882	82.8947	91.4634	85	72.093	82.2917
35	78.481	79.3478	85.1064		81.5217	76.3889	88	68	87.3563	81.7204	90.4762		80.8219		72	68.1818	69.4118	78.4091	84.7826	76.4045	82.2917
36	85.567	83.871	86.7347		86.5672	89.4737	88.4211	91.3043	92.7083	89.1304	93.8776		89		92.3077	87.0588	77.5281	91.6667	88.2979	87.6289	95.8763
37	73.6264	71.5789	71.7391		66.2162	69.6629	67.8571	66.2921	68.8172	64.3678	77.7778		69.0722
38	83.6957	77.0833	84.5361		79.3814	82.9787	73.6842	89.7959	87.9121	87.3684	89.7959		94.7368
39	84.6939	88.4211	72.9167		84.2105	88.2979	88.172	84.9462	86.4583	85.567	91.7526		85.7143
40	78.2609	76.4045	82.1053		82.5	80.8511	81.1765	75.5814	78.8889	81.3953	76.4045		82.2222		87.3684	85.8824	79.1209	83.3333	91.2088	85.5422	83.1579
41	91.3978	70.8333	77.8947		81.5789	68.1818	70.3297	67.3684	68.75	80.8081	79		83.5052		85.4167	81	85.7143	84.6939	80.8081	85	84.5361
42	79.5181	71.0526	74.1573		75.6757	59.5506	59.4203	59.1549	62.9213	74.1176	65.9091		64.557		67.0588	76.4706	67.7419	72.7273	83.5165	79.3103	89.2473
43	74.6667	81.3333	89.2308		72.7273	75	91.358	90.2174	84.1463	83.1169	85.5422		86.25		89.0244	89.7436	86.8132	89.2857	86.6667	86.1111	88
44	82.0225	72.2222	64.5833		63.9175	59.1837	67	71.875	77.4194	84.375	86.7347		87.7551		92.9293	87	92.6316	87.6289	87.6289	85.7143	88.8889
tartrate pump 9mg/kg/day, salt													varenicline
Rat No.	pre-1	pre-2	pre-3		pump-in-1	pump-in-2	pump-in-3	pump-in-4	pump-in-5	pump-in-6	pump-in-7		pump-in-8
45	78.8235	88.3721	88.764		89.3617	82.4176	59.7222	62.5	85.5556	84.6154	83.5052		84.2697
46	82.7586	75.4098	86.2745		83.3333	91.9355	85	79.6875	82.2581	83.6066	87.6543		82.1429
47	81.9149	92.3077	82.5581		83.5165	84.7059	86.2069	73.8095	84.6154	92.3077	87.3684		92.6316
48	82.5581	86.747	85		77.0115	78.4091	76.8293	71.9512	73.0337	80.4598	83.5052		80.6122
49	72.9167	77.551	77.8947		79.798	77.1739	75	85.4167	80.4124	76.2887	77.1739		85
50	76.6667	84.0909	69.5652		76.4045	74.7253	66.6667	69.2308	75.8242	79.1209	83.5294		80.8511
51	76	69.6203	86.4198		82.5581	79.5181	66.1538	75.3247	78.6517	85.5263	72.1519		78.6517

## Sheet: perseverative response
Perseverative response
nicotine pump 9mg/kg/day, salt													varenicline		varenicline	varenicline	varenicline	varenicline	varenicline	varenicline	varenicline
Rat No.	pre-1	pre-2	pre-3		pump-in-1	pump-in-2	pump-in-3	pump-in-4	pump-in-5	pump-in-6	pump-in-7		pump-in-8		pump-out-2	pump-out-3	pump-out-4	pump-out-5	pump-out-6	pump-out-7	pump-out-8
33	2	2	2		2	0	1	5	2	3	3		1		4	4	3	3	1	1	3
34	1	2	2		0	1	3	2	0	0	2		2		3	2	0	3	1	1	6
35	4	5	12		5	3	7	11	13	18	20		14		6	3	4	4	8	6	7
36	1	5	1		1	2	1	1	4	1	0		3		2	2	0	1	5	5	0
37	8	2	3		3	1	2	3	4	0	3		0
38	5	3	2		4	6	2	9	2	5	4		3
39	1	4	1		2	1	2	2	0	0	1		2
40	3	5	2		3	3	1	1	3	4	2		2		5	3	6	4	4	3	3
41	5	6	3		4	6	4	1	2	2	7		2		7	4	1	7	7	7	7
42	10	6	8		7	4	4	2	4	7	4		4		2	6	4	10	8	2	10
43	2	3	4		1	1	2	5	3	2	1		1		0	6	3	3	7	2	2
44	2	3	4		1	2	3	4	3	4	0		1		1	1	0	2	0	1	0
tartrate pump 9mg/kg/day, salt													varenicline
Rat No.	pre-1	pre-2	pre-3		pump-in-1	pump-in-2	pump-in-3	pump-in-4	pump-in-5	pump-in-6	pump-in-7		pump-in-8
45	1	1	1		6	4	1	1	3	1	1		1
46	4	0	2		2	4	2	1	1	3	6		5
47	1	2	3		2	1	0	2	2	5	2		4
48	8	8	5		6	5	2	5	9	6	6		3
49	1	3	0		0	2	2	2	1	0	4		5
50	0	1	1		0	0	3	2	3	1	1		3
51	18	7	4		3	8	5	4	9	5	6		10

## Sheet: time-out response
Time-out response
nicotine pump 9mg/kg/day, salt													varenicline		varenicline	varenicline	varenicline	varenicline	varenicline	varenicline	varenicline
Rat No.	pre-1	pre-2	pre-3		pump-in-1	pump-in-2	pump-in-3	pump-in-4	pump-in-5	pump-in-6	pump-in-7		pump-in-8		pump-out-2	pump-out-3	pump-out-4	pump-out-5	pump-out-6	pump-out-7	pump-out-8
33	45	26	32		16	16	23	32	32	28	26		12		26	26	12	30	27	28	20
34	33	21	33		31	22	28	20	25	18	28		22		11	30	22	14	19	43	28
35	30	38	42		41	26	26	36	35	57	37		44		38	28	52	36	33	41	35
36	21	32	17		16	14	13	11	16	12	9		16		11	20	33	9	19	20	6
37	43	45	49		40	41	37	52	46	49	32		48
38	32	31	26		33	31	31	25	17	24	18		8
39	23	17	33		18	17	23	21	14	19	13		23
40	33	33	22		13	13	22	28	32	28	33		20		18	23	33	24	16	23	29
41	21	56	37		13	35	50	43	46	26	37		34		23	35	24	31	32	30	29
42	39	39	48		46	53	66	63	60	46	63		87		50	38	47	43	29	25	23
43	29	28	15		40	31	12	21	22	21	20		17		12	24	21	18	26	20	21
44	31	42	71		57	65	48	55	38	21	18		17		10	17	7	17	13	19	13
tartrate pump 9mg/kg/day, salt													varenicline
Rat No.	pre-1	pre-2	pre-3		pump-in-1	pump-in-2	pump-in-3	pump-in-4	pump-in-5	pump-in-6	pump-in-7		pump-in-8
45	29	16	16		19	26	42	42	23	22	23		32
46	26	26	19		23	13	18	21	20	20	23		33
47	27	12	25		24	22	19	33	23	15	21		18
48	38	28	27		41	43	42	41	57	45	29		28
49	38	39	31		29	28	34	26	23	31	31		22
50	31	21	41		30	36	50	39	34	27	19		29
51	51	48	23		24	50	56	37	45	27	45		37

## Sheet: correct response latency
Correct response latency
nicotine pump 9mg/kg/day, salt													varenicline		varenicline	varenicline	varenicline	varenicline	varenicline	varenicline	varenicline
Rat No.	pre-1	pre-2	pre-3		pump-in-1	pump-in-2	pump-in-3	pump-in-4	pump-in-5	pump-in-6	pump-in-7		pump-in-8		pump-out-2	pump-out-3	pump-out-4	pump-out-5	pump-out-6	pump-out-7	pump-out-8
33	0.99	0.75	0.77		1.02	0.57	0.71	0.84	0.82	0.78	0.65		0.75		0.86	1.01	0.76	0.74	0.85	0.61	0.82
34	0.57	0.68	0.71		0.9	0.61	0.62	0.61	0.63	0.71	0.7		0.73		0.76	0.8	0.74	0.6	0.52	0.65	0.53
35	0.67	0.79	0.78		0.57	1.25	1.02	0.86	0.83	0.9	0.86		1.16		1.12	1.28	0.77	0.96	0.55	0.86	0.6
36	0.46	0.57	0.52		0.67	0.48	0.51	0.39	0.41	0.46	0.31		0.41		0.6	1.19	0.56	0.41	0.42	0.45	0.39
37	0.94	0.67	0.86		0.96	0.93	1.19	0.78	0.9	0.97	0.52		0.63
38	0.58	0.66	0.73		0.48	0.55	0.52	0.42	0.51	0.45	0.44		0.39
39	0.37	0.41	0.55		0.43	0.44	0.45	0.33	0.43	0.44	0.4		0.4
40	0.74	0.54	0.59		0.86	0.83	0.86	0.85	0.87	0.74	0.58		0.67		0.62	0.7	0.6	0.47	0.4	0.55	0.43
41	0.58	0.75	0.7		1.07	1.33	1	0.78	0.48	0.52	0.44		0.44		0.7	0.51	0.39	0.52	0.51	0.43	0.39
42	0.74	1.09	1.05		1.18	1.5	1.16	1.26	1.02	1.09	0.86		0.86		1.03	1.02	0.83	0.84	0.58	0.74	0.71
43	0.78	0.85	0.89		0.95	1.27	0.54	0.53	0.63	0.54	0.62		0.61		0.64	0.59	0.83	0.49	0.42	0.49	0.48
44	0.97	0.91	1.03		0.85	0.64	0.72	0.59	0.54	0.5	0.51		0.45		0.59	0.5	0.5	0.51	0.44	0.48	0.43
tartrate pump 9mg/kg/day, salt													varenicline
Rat No.	pre-1	pre-2	pre-3		pump-in-1	pump-in-2	pump-in-3	pump-in-4	pump-in-5	pump-in-6	pump-in-7		pump-in-8
45	0.53	0.45	0.61		0.4	0.55	1.08	0.75	0.61	0.46	0.56		0.55
46	0.74	0.53	0.54		0.57	0.55	0.52	0.69	0.61	0.57	0.67		0.62
47	0.71	0.62	0.82		0.58	0.47	0.77	0.68	0.45	0.58	0.5		0.48
48	0.69	0.66	0.57		0.63	0.64	0.9	1.18	0.76	1.09	0.68		0.52
49	0.52	0.44	0.52		0.39	0.46	0.47	0.32	0.36	0.48	0.55		0.3
50	0.59	0.69	0.56		0.58	0.7	0.67	0.55	0.57	0.42	0.59		0.58
51	0.87	0.94	0.48		0.71	1.13	1.05	0.64	0.66	0.56	0.49		0.63

## Sheet: reward latency
Reward latency
nicotine pump 9mg/kg/day, salt													varenicline		varenicline	varenicline	varenicline	varenicline	varenicline	varenicline	varenicline
Rat No.	pre-1	pre-2	pre-3		pump-in-1	pump-in-2	pump-in-3	pump-in-4	pump-in-5	pump-in-6	pump-in-7		pump-in-8		pump-out-2	pump-out-3	pump-out-4	pump-out-5	pump-out-6	pump-out-7	pump-out-8
33	1.77	1.79	1.68		1.8	1.85	1.87	2.04	1.93	1.79	1.9		1.75		1.98	2.02	1.77	1.8	1.88	1.72	1.75
34	1.37	1.39	1.28		1.57	1.35	1.36	1.5	1.46	1.36	1.32		1.33		1.52	1.68	1.5	1.46	1.47	1.28	1.26
35	1.04	1.15	1.2		1.12	1.31	1.28	1.19	1.39	1.33	1.28		1.3		1.26	1.34	1.2	1.17	1.19	1.11	1.13
36	2.85	2.68	2.69		2.86	2.93	2.87	2.74	3.02	2.45	2.46		2.4		2.93	3.19	2.88	2.88	2.96	2.94	3.17
37	1.66	1.51	1.5		1.63	1.67	1.62	1.49	1.41	1.47	1.33		1.35
38	3.88	3.62	3.06		2.88	2.78	2.64	2.68	2.64	2.64	2.63		2.8
39	1.37	1.39	1.3		1.3	1.35	1.41	1.36	1.25	1.3	1.23		1.23
40	1.34	1.38	1.38		1.75	1.63	1.45	1.4	1.39	1.4	1.31		1.41		1.36	1.34	1.37	1.35	1.34	1.39	1.4
41	1.06	1.11	1.08		1.86	1.33	1.27	1.07	1	1.09	1.05		1.05		1.14	1.06	1.05	1.09	1.15	1.12	1.14
42	2.75	2.46	2.64		2.92	2.98	2.29	2.87	2.5	2.45	2.33		3.38		2.66	3.2	3.22	3	3.19	3.19	2.83
43	1.4	1.45	1.38		1.31	1.41	1.42	1.46	1.46	1.27	1.23		1.23		1.42	1.34	1.42	1.43	1.43	1.42	1.32
44	4.48	4.21	3.99		3.05	3.27	3.51	3.17	3.2	3.15	2.95		3.28		3.33	3.95	4.04	4.23	3.57	3.59	4.07
tartrate pump 9mg/kg/day, salt													varenicline
Rat No.	pre-1	pre-2	pre-3		pump-in-1	pump-in-2	pump-in-3	pump-in-4	pump-in-5	pump-in-6	pump-in-7		pump-in-8
45	1.51	1.53	1.72		1.65	1.57	1.63	1.69	1.59	1.59	1.61		1.57
46	1.45	1.43	1.39		1.47	1.69	1.67	1.59	1.54	1.46	1.54		1.44
47	1.47	1.44	1.57		1.41	1.46	1.48	1.35	1.41	1.39	1.38		1.38
48	3.3	3.03	3.57		3.62	3.29	2.96	3.34	3.3	3.22	3.15		3.22
49	1.13	1.24	1.13		1.24	1.43	1.29	1.37	1.28	1.2	1.24		1.26
50	1.3	1.25	1.34		1.44	1.54	1.48	1.39	1.36	1.31	1.27		1.23
51	1.69	1.65	1.53		1.48	1.64	1.66	1.64	1.62	1.5	1.55		1.38
